# Supplementary material for: A comparison of the metabolic side-effects of the second-generation antipsychotic drugs risperidone and paliperidone in animal models
Source: PLoS One. 2021 Jan 28;16(1):e0246211. doi: 10.1371/journal.pone.0246211 (PMC7842964; doi:10.1371/journal.pone.0246211)
Supplement: S1 File — (XLSX) [file pone.0246211.s001.xlsx]

## Sheet: Supplemental information 1
RAT_ID	Treatment	CGIR_30	CGIR_20	CGIR_10	CGIR0	CGIR10	CGIR20	CGIR30	CGIR40	CGIR50	CGIR60	CGIR70	CGIR80	CGIR90	CGIR100	CGIR110	CGIR120	VAR00001
	Ctl	-0.5	-0.5	0	0	-0.5	-0.5	-1.5	-3	-4	-4.5	-5	-7	-9.5	-12	-14.5	-14.5	1
	Ctl	0	0	0	0	0	-1	-1	-1	-1	-1	-1	-1	-1	-1	-1	-1	1		T
	Ctl	0	0	0	0	0	0	0	0	0	0	0	0	0	-1	0	0	1
	Ctl	-5	0	0	0	0	3	3	3	4	4	4	4	3	3	3	3	1
	Ctl	-4	0	0	0	-1	-1	0	1	1	2	3	4	4	4	4	5	1
	Ctl	0	0	0	0	0	1	3	3	4	6.5	8	8	8	8	8	7	1
	Ris 1	0	0	0	0	0	-3	-9	-9	-13	-15	-15	-15	-17	-19	-19	-19	1
	Ris 1	0	0	0	0	-2	-4	-8	-11	-12	-12	-13	-13	-23	-23	-23	-23	1
	Ris 1	0	0	0	0	-2	-2	-5.5	-9	-11	-17	-19	-25	-28	-28	-30	-30	1
	Ris 1	0	0	0	0	-1	-0.5	-1	-3	-5	-7	-11	-13	-19	-19	-23	-23	1
	Ris 1	0	0	0	0	-4.5	-6	-7	-7	-7	-14	-14	-15	-15	-13	-11	-11	1
	Ris 1	0	0	0	0	0	0	0	-2.5	-2.5	-1.5	-2	-2	-2	-2	-2.5	-2.5	1
	Ris 6	0	0	0	0	0	-4	-9	-15	-19	-22	-22	-22	-22	-27	-27	-27	1
	Ris 6	-1.5	0	0	0	-7	-12	-13	-13	-15.5	-17	-20.5	-23	-23	-25	-25	-25	1
	Ris 6	0	0	0	0	4	1.5	-3	-12	-15	-16	-21	-21	-21	-21	-21	-21	1
	Ris 6	0	0	0	0	-4	-13	-15	-18	-23	-23	-23	-23	-23	-23	-23	-23	1
	Ris 6	0	0	0	0	-5	-7	-13	-13	-13	-13	-13	-13	-20	-20	-20	-20	1
	Ris 6	0	0	0	0	-7	-16	-18	-18	-19	-20	-23	-23	-23	-28	-28	-28	1
	Ctl	-0.5	-0.5	0	0	-0.5	-0.5	-1.5	-3	-4	-4.5	-5	-7	-9.5	-12	-14.5	-14.5	2
	Ctl	0	0	0	0	0	-1	-1	-1	-1	-1	-1	-1	-1	-1	-1	-1	2
	Ctl	0	0	0	0	0	0	0	0	0	0	0	0	0	-1	0	0	2
	Ctl	-5	0	0	0	0	3	3	3	4	4	4	4	3	3	3	3	2
	Ctl	-4	0	0	0	-1	-1	0	1	1	2	3	4	4	4	4	5	2
	Ctl	0	0	0	0	0	1	3	3	4	6.5	8	8	8	8	8	7	2
	Pal 1	-2	0	0	0	-1	-3.5	-6	-8.5	-8.5	-8.5	-8.5	-8.5	-9	-10.5	-10.5	-10.5	2
	Pal 1	0	0	0	0	-0.5	-1.5	-2.5	-4.5	-8	-10	-10	-10	-13	-13	-13	-13	2
	Pal 1	0	0	0	0	0	1.5	1.5	1.5	1.5	-3.5	-5.5	-7.5	-9.5	-8.5	-7.5	-7.5	2
	Pal 1	0	0	0	0	-1	-13	-6.5	-10.5	-14.5	-18.5	-21.5	-23.5	-25.5	-25.5	-27.5	-27.5	2
	Pal 1	-2	0	0	0	0	0	-2	-4	-4	-4	-4	-4	-4	-4	-4	-4	2
	Pal 1	0	0	0	0	-1	-1	-2	-3	-3	-3	-3	-3	-3	-3	-3	-3	2
	Pal 6	0	0	0	0	-1.5	-5	-7	-10	-12	-15	-17	-17	-17	-18	-18.5	-18.5	2
	Pal 6	-1	0	0	0	-2	-4	-6	-7	-9	-13	-17	-17	-18.5	-18.5	-18.5	-18.5	2
	Pal 6	0.5	0	0	0	-2.5	-6.5	-8	-11	-15	-21	-21	-24.5	-24.5	-24.5	-25.5	-25.5	2
	Pal 6	0	0	0	0	-6	-12	-19	-26	-29	-32	-32	-32	-32	-32	-32	-31	2
	Pal 6	0	0	0	0	-4	-9	-16	-17	-17	-19	-23	-27	-29	-29	-29	-29	2
