# Supplementary material for: A comparison of the metabolic side-effects of the second-generation antipsychotic drugs risperidone and paliperidone in animal models
Source: PLoS One. 2021 Jan 28;16(1):e0246211. doi: 10.1371/journal.pone.0246211 (PMC7842964; doi:10.1371/journal.pone.0246211)
Supplement: S3 File — (XLSX) [file pone.0246211.s003.xlsx]

## Sheet: Supplemental information 3
DRUG	DOSE	Baseline	Fasting_post_30	Fifteen	Thirty	Fouty_Five	Sixty	Sev_five	Ninety	One_o_five	One_twnety	AUC
Ctl	1	4.6	4.9	10.3	8	6.3	6.1	5.2	7.1	6.1	6.6	55.7
Ctl	1	5.7	6	13.7	8.8	7.3	5.9	5.4	5.9	6.2	5.5	58.7
Ctl	1	4.9	5.4	11.9	7.4	6.5	6.1	5.8	5.4	5.3	5.5	53.9
Ctl	1	5.7	6	13.7	9.7	8.1	7.3	7.2	6	6.4	5.9	64.3
Ctl	1	4.5	5.1	9.9	7.8	5.1	4.8	5.2	4.8	5.5	5.3	48.4
Ctl	1	4.3	4.6	12.4	8.9	6.7	5.8	5.9	5.9	5.9	5.9	57.4
Ctl	1	5.3	5.9	10.8	7.1	6.4	6.6	5.9	5.2	6.2	5.8	54
Ctl	1	5.2	5.2	10.4	8	7.8	6.8	6.2	5.9	6.1	5.9	57.1
Pal	6	4.9	5.3	11.9	10.9	5.3	8.3	8.8	8.2	6.4	6.4	66.2
Pal	6	4.6	5.7	12.3	7.5	7.2	8.6	9.6	8.9	8.4	9.7	72.2
Pal	6	5.1	7.1	13.6	13.3	8.2	8.3	6.2	8.1	8.1	7.9	73.7
Pal	6	4.5	7.3	14.5	15.1	11.4	8.8	7.6	7.7	7.7	7.1	79.9
Pal	6	5.4	5.5	14.4	13.7	8.6	8.5	7.5	7.8	7.6	7.3	75.4
Pal	6	4.9	7.9	10.1	9.2	9.2	8.2	8.6	7	7.3	7.2	66.8
Pal	6	5	6.4	14.9	11	8.1	7.3	8.7	9.1	8.8	8.2	76.1
Pal	6	4.6	6.4	13.6	11.3	8.1	7.6	8.5	8.4	8.3	7.8	73.6
Pal	6	5.1	5.9	11.9	9	7.9	7.7	7.4	9.4	7.6	8.7	69.6
Pal	2	4.2	4.7	10.6	9.2	10.2	7.2	13.9	5.9	5.3	5	67.3
Pal	2	4.3	5	13.2	6.1	6.4	6.5	6	5.7	5.2	5.5	54.6
Pal	2	4.2	5.5	13.3	10.6	6.3	6.2	6.4	5.5	5.6	5.8	59.7
Pal	2	4.7	5.6	14.5	9.9	6.2	6.6	6.9	7.5	7.9	7.9	67.4
Pal	2	5.2	5.2	15.9	11.2	7.2	7.8	7.7	7.6	7.4	7	71.8
Pal	2	4.8	5.2	9.4	11.5	10.1	8.3	8.3	9.7	9.6	9	75.9
Pal	2	5.6	6.8	7.5	7.3	7.2	7.4	6.7	6.7	6.3	5.5	54.6
Pal	2	6.3	6.4	10.8	11.7	7.7	7.1	7.3	6.7	6.1	6.2	63.6
Pal	2	5.2	5.5	14.1	9.7	5.7	7	6.6	7.5	7.5	5.9	64
Pal	1	5.8	6.6	12.4	13.4	7.7	8.2	8.4	6.1	5.9	7.3	69.4
Pal	1	4.7	5.1	15.1	8.1	7.1	6.9	6.7	6.9	6	5.6	62.4
Pal	1	6.4	6.2	15.1	8.9	7.1	7.3	6.6	6.4	6.2	5.6	63.2
Pal	1	5.8	5.7	15	6	7.4	6.3	5.5	5.9	5.1	5.9	57.1
Pal	1	4.5	5	13.3	10.1	7.3	7.7	8.2	6.9	7.1	7.5	68.1
Pal	1	5.4	5.9	15.3	11.6	7.6	6.6	7.2	7.2	7	6.5	69
Pal	1	4.7	6.2	13.8	10.2	7	7.2	7.1	6.8	6.7	7.3	66.1
Pal	1	3.9	5.8	14.4	8.7	6.4	6.8	6.5	5.6	6.1	6.5	61
Pal	0.5	4.1	5.2	11.9	5.5	5.4	5.3	5.7	4.8	5.6	5.5	49.7
Pal	0.5	5.6	5.8	13.4	6.9	5.9	6.7	7.3	7	7.6	6.5	61.3
Pal	0.5	4.6	5.1	13.3	5.4	5.9	6.1	6.2	5.8	5.8	6.2	54.7
Pal	0.5	6.1	6.8	16.1	10.5	6.4	6.6	6.7	7.2	7.8	6.1	67.4
Pal	0.5	5.4	4.4	14.1	7	6.4	5.9	6.1	5.8	5.5	6.2	57
Pal	0.5	4.4	4.3	14.7	9.6	7.4	6.3	6.5	6	5.8	6.4	62.7
Pal	0.5	4.7	5.6	14.3	7.8	7	6.4	6.6	6.2	6.2	6.1	60.6
Pal	0.5	4.3	4.6	14.9	6.4	5.3	6.7	6.1	5.9	5.5	5.7	56.5
Pal	0.1	5.8	5.4	13.9	9.2	6.7	6.2	5.8	5.5	5.2	5.8	58.3
Pal	0.1	4.7	5.8	13.8	8.9	7.3	7.6	7.1	5.6	6.4	5.7	62.4
Pal	0.1	5.9	5.9	14.4	9.4	7.3	6.8	6.9	6.4	6.3	6.8	64.3
Pal	0.1	5.2	5.3	13	9.1	7.1	6.6	6.1	5.8	6.1	5.6	59.4
Pal	0.1	4.7	5.1	11.7	7	6.8	6.6	6.7	6.2	5.9	5.8	56.7
Pal	0.1	4.2	4.8	9.9	7.1	6.9	6.4	5.8	6.2	5.6	5.6	53.5
Pal	0.1	4.9	5.6	12.3	8.1	6.3	5.8	5.3	5.7	6.8	6.4	56.7
Pal	0.1	5.7	5.3	10.7	7.1	6.4	5.7	5.4	5.8	6.1	5.3	52.5
